# Supplementary material for: Analysis of horizontal dynamic response of single pile under vertical load-Rayleigh wave combined action
Source: PLoS One. 2025 Dec 5;20(12):e0336694. doi: 10.1371/journal.pone.0336694 (PMC12680364; doi:10.1371/journal.pone.0336694)
Supplement: S1 Data — (XLSX) [file pone.0336694.s001.xlsx]

## Sheet: Fig 2a
X1	Y1	Y2	Y3	Y4
0.01	1	1	1	1
0.91	1.12195	1.12158	1.11908	1.11871
1.81	1.22561	1.22492	1.21323	1.21255
2.71	1.31098	1.31003	1.28135	1.28042
3.61	1.37805	1.3769	1.32295	1.32184
4.51	1.42683	1.42553	1.33812	1.3369
5.41	1.45732	1.45289	1.32754	1.3235
6.31	1.47561	1.46809	1.29781	1.29119
7.21	1.46951	1.46505	1.23979	1.23602
8.11	1.44512	1.44377	1.16133	1.16024
9.01	1.40854	1.40729	1.06984	1.0689
9.91	1.35976	1.35258	0.9677	0.96259
10.81	1.29268	1.28875	0.85347	0.85088
11.71	1.21341	1.20669	0.73472	0.73065
12.61	1.12195	1.1155	0.61453	0.611
13.51	1.0122	1.01216	0.49317	0.49315
14.41	0.90244	0.89666	0.38289	0.38044
15.31	0.77439	0.77204	0.27818	0.27733
16.21	0.64024	0.64134	0.18718	0.1875
17.11	0.50043	0.49848	0.11211	0.11168
18.01	0.35131	0.34954	0.05431	0.05404
18.91	0.19576	0.19516	0.01652	0.01647
19.81	0.03464	0.03454	0.000475634	0.000474186
20.71
21.61

## Sheet: Fig 2b
X1	Y1	Y2	Y3	Y4
0.01	1	1	1	1
0.91	0.92772	0.92772	0.92535	0.92535
1.81	0.85727	0.85727	0.84861	0.84861
2.71	0.78957	0.78957	0.77173	0.77173
3.61	0.72461	0.72415	0.69564	0.6952
4.51	0.66148	0.66102	0.62035	0.61993
5.41	0.60018	0.60064	0.54673	0.54715
6.31	0.54437	0.54437	0.47878	0.47878
7.21	0.48948	0.48948	0.41296	0.41296
8.11	0.43641	0.43687	0.35071	0.35108
9.01	0.38701	0.38701	0.29395	0.29395
9.91	0.33943	0.33989	0.24156	0.24189
10.81	0.29552	0.29552	0.19511	0.19511
11.71	0.25343	0.25343	0.15345	0.15345
12.61	0.215	0.21455	0.11776	0.11751
13.51	0.17841	0.17841	0.08693	0.08693
14.41	0.14547	0.14501	0.06172	0.06153
15.31	0.11436	0.11482	0.04108	0.04125
16.21	0.08678	0.08692	0.02537	0.02541
17.11	0.06171	0.06176	0.01383	0.01384
18.01	0.03942	0.03942	0.00609	0.00609
18.91	0.01991	0.01991	0.00168	0.00168
19.81	0.00318	0.00318	4.36162e-05	4.36162e-05
20.71

## Sheet: Fig 3a
X1	Y1	Y2	Y3	Y4
0.01	-0.0082	-0.00822	-0.00842	-0.01034
0.91	-0.00919	-0.00922	-0.00941	-0.01125
1.81	-0.01005	-0.01007	-0.01025	-0.01201
2.71	-0.01075	-0.01077	-0.01095	-0.01261
3.61	-0.0113	-0.01132	-0.01149	-0.01306
4.51	-0.0117	-0.01172	-0.01187	-0.01335
5.41	-0.01194	-0.01196	-0.0121	-0.01349
6.31	-0.01207	-0.01208	-0.01222	-0.01347
7.21	-0.01204	-0.01205	-0.01218	-0.01336
8.11	-0.01186	-0.01187	-0.01199	-0.01308
9.01	-0.01155	-0.01156	-0.01167	-0.01265
9.91	-0.01112	-0.01113	-0.01123	-0.01211
10.81	-0.01058	-0.01059	-0.01067	-0.01145
11.71	-0.00993	-0.00993	-0.01001	-0.01069
12.61	-0.00917	-0.00918	-0.00924	-0.00983
13.51	-0.00832	-0.00832	-0.00838	-0.00887
14.41	-0.00738	-0.00738	-0.00743	-0.00783
15.31	-0.00636	-0.00636	-0.0064	-0.00672
16.21	-0.00526	-0.00527	-0.00529	-0.00554
17.11	-0.0041	-0.0041	-0.00412	-0.0043
18.01	-0.00288	-0.00288	-0.00289	-0.003
18.91	-0.0016	-0.00161	-0.00161	-0.00167
19.81	-0.000283954	-0.000284066	-0.000285055	-0.000293344
20.71
21.61

## Sheet: Fig 3b
X1	Y1	Y2	Y3	Y4
0.01	-0.05466	-0.05465	-0.05454	-0.05332
0.91	-0.05071	-0.05069	-0.05058	-0.04934
1.81	-0.04687	-0.04686	-0.04675	-0.04549
2.71	-0.04317	-0.04316	-0.04304	-0.04176
3.61	-0.03959	-0.03958	-0.03946	-0.03816
4.51	-0.03615	-0.03614	-0.03602	-0.03469
5.41	-0.03284	-0.03282	-0.0327	-0.03136
6.31	-0.02976	-0.02974	-0.02961	-0.02817
7.21	-0.02676	-0.02675	-0.02663	-0.02525
8.11	-0.02388	-0.02387	-0.02374	-0.0224
9.01	-0.02115	-0.02114	-0.02101	-0.01967
9.91	-0.01858	-0.01856	-0.01844	-0.0171
10.81	-0.01615	-0.01614	-0.01602	-0.01471
11.71	-0.01387	-0.01386	-0.01374	-0.01248
12.61	-0.01175	-0.01174	-0.01162	-0.01042
13.51	-0.00977	-0.00976	-0.00965	-0.00853
14.41	-0.00795	-0.00794	-0.00784	-0.00681
15.31	-0.00627	-0.00626	-0.00618	-0.00526
16.21	-0.00475	-0.00474	-0.00467	-0.00388
17.11	-0.00338	-0.00337	-0.00331	-0.00268
18.01	-0.00216	-0.00215	-0.00211	-0.00165
18.91	-0.00109	-0.00109	-0.00106	-0.000797002
19.81	-0.000174126	-0.000173608	-0.000168927	-0.000120298
20.71
21.61

## Sheet: Fig 3c
X1	Y1	Y2	Y3	Y4
0.01	225228000	225228000	225229000	225235000
0.91	217056000	217061000	217110000	217573000
1.81	208967000	208977000	209060000	209849000
2.71	200923000	200935000	201041000	202027000
3.61	192893000	192906000	193023000	194084000
4.51	184855000	184867000	184983000	186005000
5.41	176790000	176801000	176904000	177776000
6.31	168848000	168855000	168919000	169391000
7.21	160818000	160824000	160876000	161105000
8.11	152699000	152700000	152708000	152555000
9.01	144566000	144561000	144517000	143795000
9.91	136417000	136406000	136300000	134932000
10.81	128250000	128231000	128056000	125967000
11.71	120066000	120038000	119787000	116905000
12.61	111865000	111829000	111494000	107751000
13.51	103650000	103604000	103179000	98511100
14.41	95422100	95364800	94844400	89194100
15.31	87182100	87113500	86491500	79807100
16.21	78931900	78851500	78122700	70357900
17.11	70673000	70580300	69740200	60854300
18.01	62407100	62301500	61346100	51304200
18.91	54135500	54016800	52942400	41715500
19.81	45860000	45727600	44531300	32096300
20.71
21.61

## Sheet: Fig 3d
X1	Y1	Y2	Y3	Y4
0.01	179620000	179682000	180234000	184736000
0.91	178644000	178709000	179288000	184037000
1.81	178010000	178078000	178676000	183616000
2.71	177677000	177746000	178360000	183443000
3.61	177580000	177650000	178275000	183469000
4.51	177642000	177714000	178347000	183632000
5.41	177799000	177871000	178505000	183861000
6.31	178753000	178819000	179389000	184107000
7.21	179338000	179414000	180084000	185431000
8.11	179690000	179765000	180428000	186064000
9.01	180111000	180186000	180843000	186392000
9.91	180558000	180632000	181286000	186786000
10.81	181005000	181079000	181731000	187200000
11.71	181440000	181513000	182163000	187608000
12.61	181853000	181926000	182573000	187995000
13.51	182238000	182311000	182956000	188355000
14.41	182591000	182664000	183307000	188682000
15.31	182910000	182982000	183623000	188973000
16.21	183192000	183264000	183902000	189226000
17.11	183436000	183507000	184142000	189439000
18.01	183639000	183711000	184342000	189611000
18.91	183802000	183873000	184501000	189740000
19.81	183923000	183993000	184618000	189825000
20.71
21.61

## Sheet: Fig 4a
X1	Y1	Y2	Y3	Y4
0.01	0.04586	0.04613	0.04872	0.08748
0.61	0.05439	0.05475	0.05809	0.11271
1.21	0.11945	0.12071	0.13296	0.72552
1.81	-0.12242	-0.12193	-0.11775	-0.0908
2.41	-0.03212	-0.03216	-0.03254	-0.03541
3.01	-0.01656	-0.01659	-0.01693	-0.0199
3.61	-0.01044	-0.01047	-0.01071	-0.013
4.21	-0.00729	-0.00731	-0.00749	-0.00924
4.81	-0.00543	-0.00544	-0.00558	-0.00695
5.41	-0.00423	-0.00424	-0.00435	-0.00544
6.01	-0.0034	-0.00341	-0.0035	-0.00438
6.61	-0.0028	-0.00281	-0.00289	-0.00362
7.21	-0.00236	-0.00237	-0.00243	-0.00305
7.81	-0.00202	-0.00203	-0.00208	-0.00261
8.41	-0.00176	-0.00176	-0.00181	-0.00226
9.01	-0.00155	-0.00155	-0.00159	-0.00198
9.61	-0.00138	-0.00138	-0.00142	-0.00176
10.21

## Sheet: Fig 4b
X1	Y1	Y2	Y3	Y4
0.01	-0.09176	-0.092	-0.0943	-0.13007
0.61	-0.09751	-0.09782	-0.10071	-0.14968
1.21	-0.14147	-0.14245	-0.15205	-0.62634
1.81	0.02217	0.02195	0.02007	0.00877
2.41	-0.03881	-0.03876	-0.03832	-0.03421
3.01	-0.04923	-0.0492	-0.04892	-0.04614
3.61	-0.05324	-0.05322	-0.05306	-0.05136
4.21	-0.05522	-0.05521	-0.05512	-0.0541
4.81	-0.05631	-0.0563	-0.05626	-0.05569
5.41	-0.05694	-0.05694	-0.05692	-0.05665
6.01	-0.05729	-0.05729	-0.05729	-0.05723
6.61	-0.05747	-0.05747	-0.05748	-0.05757
7.21	-0.05752	-0.05753	-0.05755	-0.05774
7.81	-0.05749	-0.05749	-0.05752	-0.05779
8.41	-0.05739	-0.05739	-0.05743	-0.05774
9.01	-0.05723	-0.05723	-0.05727	-0.05762
9.61	-0.05702	-0.05703	-0.05707	-0.05744
10.21

## Sheet: Fig 4c
X1	Y1	Y2	Y3	Y4
0.01	225316000	225317000	225323000	225421000
0.61	225329000	225330000	225338000	225468000
1.21	225431000	225433000	225457000	226607000
1.81	225052000	225052000	225057000	225088000
2.41	225193000	225193000	225192000	225191000
3.01	225216000	225216000	225217000	225219000
3.61	225225000	225225000	225226000	225231000
4.21	225229000	225229000	225230000	225236000
4.81	225231000	225231000	225232000	225239000
5.41	225232000	225232000	225233000	225241000
6.01	225232000	225232000	225233000	225241000
6.61	225231000	225231000	225232000	225241000
7.21	225230000	225230000	225231000	225240000
7.81	225229000	225229000	225230000	225239000
8.41	225227000	225227000	225228000	225237000
9.01	225226000	225226000	225226000	225235000
9.61	225223000	225224000	225224000	225233000
10.21

## Sheet: Fig 4d
X1	Y1	Y2	Y3	Y4
0.01	-6296.73	-729286	-7416500	-102207000
0.61	-27788400	-28739400	-37590200	-175168000
1.21	-240086000	-243726000	-279171000	-1950040000
1.81	550426000	548389000	530997000	415106000
2.41	255910000	255949000	256255000	255211000
3.01	205676000	205755000	206441000	211009000
3.61	186411000	186480000	187090000	191841000
4.21	176976000	177035000	177560000	181912000
4.81	171869000	171921000	172381000	176345000
5.41	169058000	169105000	169519000	173173000
6.01	167636000	167678000	168059000	171473000
6.61	167147000	167187000	167541000	170760000
7.21	167347000	167384000	167716000	170764000
7.81	168095000	168130000	168442000	171329000
8.41	169311000	169344000	169636000	172357000
9.01	170949000	170979000	171250000	173793000
9.61	172981000	173009000	173256000	175598000
10.21

[truncated: 16 more sheets: Fig 5a, Fig 5b, Fig 5c, Fig 5d, Fig 6a, Fig 6b, Fig 6c, Fig 6d, Fig 7a, Fig 7b, Fig 7c, Fig 7d, Fig 8a, Fig 8b, Fig 8c, Fig 8d]
